# Supplementary material for: Degradation bottlenecks and resource competition in transiently and stably engineered mammalian cells
Source: Nat Commun. 2025 Jan 2;16:328. doi: 10.1038/s41467-024-55311-w (PMC11696530; doi:10.1038/s41467-024-55311-w)
Supplement: Supplementary file 3 — Supplementary Data 1 [file 41467_2024_55311_MOESM3_ESM.xlsx]

## Sheet: Primer list
	Name	Sequence (5' to 3')	Features	Notes
	JR_01	aaaaaCGTCTCaCACCATGACTAGTcagattttcgtgaagaccctg	BsmBI sites (upstream)	Forward primer for UbM, UbR, UbVR, 2xUbAV degrons with overhang matching destination plasmids pRD116 and pRD01.
	JR_02	aaaaaCGTCTCaCCATCATgccacctctcaggcgaagg	BsmBI sites (upstream)	UbM reverse primer from pCHX204.
	JR_03	aaaaaCGTCTCaCCATCACggcacctctcaggcgaag	BsmBI sites (upstream)	2xUbAV reverse primer from pCHX116.
	JR_07	aaaaaCGTCTCaCCATCCGgccacctctcaggcgaa	BsmBI sites (upstream)	UbR reverse primer from pCHX247.
	JR_12	aaaaaCGTCTCaCAAGtctcacggcttccctcccga	BsmBI sites (embedded)	PEST forward primer amplified from pRD162.
	JR_13	aaaaaCGTCTCaattagacgttgatcctggcgctgg	BsmBI sites (embedded)	PEST reverse primer amplified from pRD162.
	JR_14	aaaaaCGTCTCataaTAAGTTtaaacacttgtttattgcagc	BsmBI sites (upstream)	Forward primer of pRD116 opening the backbone at the C-terminal of the EGFP.
	JR_15	aaaaaaCGTCTCaCTTGTACAGCTCGTCCATGC	BsmBI sites (upstream)	Reverse primer of pRD116 opening the backbone at the C-terminal of the EGFP.
	JR_16	aaaaaCGTCTCaATGGtgtctaagggcgaagagctg	BsmBI sites (upstream)	Forward primer of pRD01 opening the backbone at the N-terminal of the EGFP.
	JR_17	aaaaaCGTCTCaggtggcgatcagcctgctt	BsmBI sites (upstream)	Reverse primer of pRD01 opening the backbone at the N-terminal of the EGFP.
	JR_18	aaaaaCGTCTCataaTtacccagctttcttgtacaaagtggt	BsmBI sites (upstream)	Forward primer of pRD01 opening the backbone at the C-terminal of the EGFP.
	JR_19	aaaaaaCGTCTCaCTTGGTattaagtttgtgccccagtttgcta	BsmBI sites (upstream)	Reverse primer of pRD01 opening the backbone at the C-terminal of the EGFP.
	ID277	aaaaaCGTCTCaATGGgagtgagcaagggcgag	BsmBI sites (upstream)	Forward primer of pRD116 opening the backbone at the N-terminal of the EGFP.
	ID278	aaaaaCGTCTCaGGTGgcggcgatcgcgaa	BsmBI sites (upstream)	Reverse primer of pRD116 opening the backbone at the N-terminal of the EGFP.
	pJR63	aaaaaCGTCTCagtgtctaagggcgaagagctgattaagg	BsmBI sites (upstream)	mKate forward primer amplified from pRD01.
	pJR64	aaaaaCGTCTCaattaagtttgtgccccagtttgctaggg	BsmBI sites (upstream)	mKate reverse primer amplified from pRD01.
	pJR65	aaaaaCGTCTCaATAAtacccagctttcttgtacaaagtggtacg	BsmBI sites (upstream)	Forward primer of pRD01 amplifying the backbone.
	pJR66	aaaaaCGTCTCaggtggcgatcagcctgcttttt	BsmBI sites (upstream)	Reverse primer of pRD01 amplifying the backbone.
	pJR67	aaaaaCGTCTCaCACCATGactagtcagattttcgtgaagaccctga	BsmBI sites (upstream)	UbM-eGFP forward primer amplified from JR_02
	pJR68	aaaaaCGTCTCaTTAttaCTTGTACAGCTCGTCCATGCCG	BsmBI sites (upstream)	UbM-eGFP reverse primer amplified from JR_02
	pJR69	aaaaaCGTCTCaCACCATGGGAGTGAGCAAGGG	BsmBI sites (upstream)	eGFP-MODCPEST forward primer amplified from JR_05
	pJR70	aaaaaCGTCTCaTTAttacacattgatcctagcagaagcacagg	BsmBI sites (upstream)	eGFP-MODCPEST reverse primer amplified from JR_05
	pJR71	aaaaaCGTCTCaCACCatgcagattttcgtgaagaccc	BsmBI sites (upstream)	UbVR-eGFP-PEST forward primer amplified from pRD162
	pJR72	aaaaaCGTCTCaTTAttagacgttgatcctggcgctg	BsmBI sites (upstream)	UbVR-eGFP-PEST reverse primer amplified from pRD162
	pJR73	aaaaaCGTCTCataattgatacccagctttcttgtacaaagtggtacg	BsmBI sites (upstream)	Forward primer of JR_19 amplifying the backbone.
	pJR74	aaaaaCGTCTCaACACCATgccacctctcaggcgaag	BsmBI sites (upstream)	Reverse primer of JR_19 amplifying the backbone.
	pJR76	aaaaaCGTCTCataatagccatggcttcccgcc	BsmBI sites (upstream)	Forward primer of JR_21 amplifying the backbone.
	pJR77	aaaaaCGTCTCaACACCATGGTGgcgatcagcctgct	BsmBI sites (upstream)	Reverse primer of JR_21 amplifying the backbone.
	pJR78	aaaaaCGTCTCaTAATtctcacggcttccctcccg	BsmBI sites (upstream)	Forward primer of JR_22 amplifying the backbone.
	pJR79	aaaaaCGTCTCaACACCATacttccggatccactagcactagc	BsmBI sites (upstream)	Reverse primer of JR_22 amplifying the backbone.
