# Supplementary material for: Degradation bottlenecks and resource competition in transiently and stably engineered mammalian cells
Source: Nat Commun. 2025 Jan 2;16:328. doi: 10.1038/s41467-024-55311-w (PMC11696530; doi:10.1038/s41467-024-55311-w)
Supplement: Supplementary file 4 — Supplementary Data 2 [file 41467_2024_55311_MOESM4_ESM.xlsx]

## Sheet: Figure 1b2b HEK293T Repeat 1
Parameters
Plate type			24-well
Cell Types			HEK293T
Cells/Well			100k
Method			xTREME GENE HP
DNA per well (pmol)			0.08
Optimem (µL)			50
xTREME GENE HP (µL per 0.08pmol DNA)			0.72
DNA Mix	Plasmid	Conc miniprep (ng/µL)	ng/Well	Wells	Total DNA (ug)	Optimem (uL)	Add DNA (µL)	xTREME (uL) fixed
1 - pJR01+ pJR06	pJR01	112	108	2.5	0.5275	119.073	2.41071	1.8
	pJR06	150	103				1.71667
2 - pJR02 + pJR06	pJR02	102	108	2.5	0.5275	118.836	2.64706	1.8
	pJR06	150	103				1.71667
3 - pJR03 + pRD06	pJR03	108	114	2.5	0.5425	118.844	2.63889	1.8
	pJR06	150	103				1.71667
4 - pJR04 + pJR06	pJR04	352	112	2.5	0.5375	120.688	0.795455	1.8
	pJR06	150	103				1.71667
5 - pJR05 + pJR06	pJR05	64	105	2.5	0.52	117.382	4.10156	1.8
	pJR06	150	103				1.71667
6 - pRD161 + pJR06	pRD161	232	108	2.5	0.5275	120.32	1.16379	1.8
	pJR06	150	103				1.71667
7 - pRD162 + pJR06	pRD162	80	112	2.5	0.5375	117.983	3.5	1.8
	pJR06	150	103				1.71667
8 - pRD116 + pJR06	pRD116	218	102	2.5	0.5125	120.314	1.16972	1.8
	pJR06	150	103				1.71667
9 - pJR01 + pJR07	pJR01	112	108	2.5	0.5325	118.164	2.41071	1.8
	pJR07	100	105				2.625
10 - pJR02 + pJR07	pJR02	102	108	2.5	0.5325	117.928	2.64706	1.8
	pJR07	100	105				2.625
11 - pJR03 + pJR07	pJR03	108	114	2.5	0.5475	117.936	2.63889	1.8
	pJR07	100	105				2.625
12 - pJR04 + pJR07	pJR04	352	112	2.5	0.5425	119.78	0.795455	1.8
	pJR07	100	105				2.625
13 - pJR05 + pJR07	pJR05	64	105	2.5	0.525	116.473	4.10156	1.8
	pJR07	100	105				2.625
14 - pRD161 + pJR07	pRD161	232	108	2.5	0.5325	119.411	1.16379	1.8
	pJR07	100	105				2.625
15 - pRD162 + pJR07	pRD162	80	112	2.5	0.5425	117.075	3.5	1.8
	pJR07	100	105				2.625
16 - pRD116 + pJR07	pRD116	218	102	2.5	0.5175	119.405	1.16972	1.8
	pJR07	100	105				2.625
17 - pJR01 + pJR08	pJR01	112	108	2.5	0.5325	119.272	2.41071	1.8
	pJR08	173	105				1.51734
19 - pJR02 + pJR08	pJR02	102	108	2.5	0.5325	119.036	2.64706	1.8
	pJR08	173	105				1.51734
20 - pJR03 + pJR08	pJR03	108	114	2.5	0.5475	119.044	2.63889	1.8
	pJR08	173	105				1.51734
21 - pJR04 + pJR08	pJR04	352	112	2.5	0.5425	120.887	0.795455	1.8
	pJR08	173	105				1.51734
22- pJR05 + pJR08	pJR05	64	105	2.5	0.525	117.581	4.10156	1.8
	pJR08	173	105				1.51734
23 - pRD161 + pJR08	pRD161	232	108	2.5	0.5325	120.519	1.16379	1.8
	pJR08	173	105				1.51734
24 - pRD162 + pJR08	pRD162	80	112	2.5	0.5425	118.183	3.5	1.8
	pJR08	173	105				1.51734
25 - pRD116 + pJR08	pRD116	218	102	2.5	0.5175	120.513	1.16972	1.8
	pJR08	173	105				1.51734
26 - pRD116 (Comp.)	pRD116	218	102	2.5	0.38	121.577	1.16972	1.8
	pRD112	276	50				0.452899
27 - pRD01 (Comp.)	pRD01	219	99	2.5	0.3725	121.617	1.13014	1.8
	pRD112	276	50				0.452899

## Sheet: Figure 1b2b HEK293T Repeat 2
Parameters
Plate type			24-well
Cell Types			HEK293T
Cells/Well			100k
Method			xTREME GENE HP
DNA per well (pmol)			0.08
Optimem (µL)			50
xTREME GENE HP (µL per 0.08pmol DNA)			0.72
DNA Mix	Plasmid	Conc miniprep (ng/µL)	ng/Well	Wells	Total DNA (ug)	Optimem (uL)	Add DNA (µL)	xTREME (uL) fixed
1 - pJR01+ pJR06	pJR01	112	108	2.5	0.5275	119.073	2.41071	1.8
	pJR06	150	103				1.71667
2 - pJR02 + pJR06	pJR02	102	108	2.5	0.5275	118.836	2.64706	1.8
	pJR06	150	103				1.71667
3 - pJR03 + pRD06	pJR03	108	114	2.5	0.5425	118.844	2.63889	1.8
	pJR06	150	103				1.71667
4 - pJR04 + pJR06	pJR04	352	112	2.5	0.5375	120.688	0.795455	1.8
	pJR06	150	103				1.71667
5 - pJR05 + pJR06	pJR05	64	105	2.5	0.52	117.382	4.10156	1.8
	pJR06	150	103				1.71667
6 - pRD161 + pJR06	pRD161	232	108	2.5	0.5275	120.32	1.16379	1.8
	pJR06	150	103				1.71667
7 - pRD162 + pJR06	pRD162	80	112	2.5	0.5375	117.983	3.5	1.8
	pJR06	150	103				1.71667
8 - pRD116 + pJR06	pRD116	218	102	2.5	0.5125	120.314	1.16972	1.8
	pJR06	150	103				1.71667
9 - pJR01 + pJR07	pJR01	112	108	2.5	0.5325	118.164	2.41071	1.8
	pJR07	100	105				2.625
10 - pJR02 + pJR07	pJR02	102	108	2.5	0.5325	117.928	2.64706	1.8
	pJR07	100	105				2.625
11 - pJR03 + pJR07	pJR03	108	114	2.5	0.5475	117.936	2.63889	1.8
	pJR07	100	105				2.625
12 - pJR04 + pJR07	pJR04	352	112	2.5	0.5425	119.78	0.795455	1.8
	pJR07	100	105				2.625
13 - pJR05 + pJR07	pJR05	64	105	2.5	0.525	116.473	4.10156	1.8
	pJR07	100	105				2.625
14 - pRD161 + pJR07	pRD161	232	108	2.5	0.5325	119.411	1.16379	1.8
	pJR07	100	105				2.625
15 - pRD162 + pJR07	pRD162	80	112	2.5	0.5425	117.075	3.5	1.8
	pJR07	100	105				2.625
16 - pRD116 + pJR07	pRD116	218	102	2.5	0.5175	119.405	1.16972	1.8
	pJR07	100	105				2.625
17 - pJR01 + pJR08	pJR01	112	108	2.5	0.5325	119.272	2.41071	1.8
	pJR08	173	105				1.51734
19 - pJR02 + pJR08	pJR02	102	108	2.5	0.5325	119.036	2.64706	1.8
	pJR08	173	105				1.51734
20 - pJR03 + pJR08	pJR03	108	114	2.5	0.5475	119.044	2.63889	1.8
	pJR08	173	105				1.51734
21 - pJR04 + pJR08	pJR04	352	112	2.5	0.5425	120.887	0.795455	1.8
	pJR08	173	105				1.51734
22- pJR05 + pJR08	pJR05	64	105	2.5	0.525	117.581	4.10156	1.8
	pJR08	173	105				1.51734
23 - pRD161 + pJR08	pRD161	232	108	2.5	0.5325	120.519	1.16379	1.8
	pJR08	173	105				1.51734
24 - pRD162 + pJR08	pRD162	80	112	2.5	0.5425	118.183	3.5	1.8
	pJR08	173	105				1.51734
25 - pRD116 + pJR08	pRD116	218	102	2.5	0.5175	120.513	1.16972	1.8
	pJR08	173	105				1.51734
26 - pRD116 (Comp.)	pRD116	218	102	2.5	0.38	121.577	1.16972	1.8
	pRD112	276	50				0.452899
27 - pRD01 (Comp.)	pRD01	219	99	2.5	0.3725	121.617	1.13014	1.8
	pRD112	276	50				0.452899

## Sheet: Figure 1b2b HEK293T Repeat 3
Parameters
Plate type			24-well
Cell Types			HEK293T
Cells/Well			100k
Method			xTREME GENE HP
DNA per well (pmol)			0.08
Optimem (µL)			50
xTREME GENE HP (µL per 0.08pmol DNA)			0.72
DNA Mix	Plasmid	Conc miniprep (ng/µL)	ng/Well	Wells	Total DNA (ug)	Optimem (uL)	Add DNA (µL)	xTREME (uL) fixed
1 - pJR01+ pJR06	pJR01	114	108	2.5	0.5275	119.103	2.36842	1.8
	pJR06	149	103				1.72819
2 - pJR02 + pJR06	pJR02	103	108	2.5	0.5275	118.85	2.62136	1.8
	pJR06	149	103				1.72819
3 - pJR03 + pRD06	pJR03	103	114	2.5	0.5425	118.705	2.76699	1.8
	pJR06	149	103				1.72819
4 - pJR04 + pJR06	pJR04	205	112	2.5	0.5375	120.106	1.36585	1.8
	pJR06	149	103				1.72819
5 - pJR05 + pJR06	pJR05	64	105	2.5	0.52	117.37	4.10156	1.8
	pJR06	149	103				1.72819
6 - pRD161 + pJR06	pRD161	236	108	2.5	0.5275	120.328	1.14407	1.8
	pJR06	149	103				1.72819
7 - pRD162 + pJR06	pRD162	48	112	2.5	0.5375	115.638	5.83333	1.8
	pJR06	149	103				1.72819
8 - pRD116 + pJR06	pRD116	166	102	2.5	0.5125	119.936	1.53614	1.8
	pJR06	149	103				1.72819
9 - pJR01 + pJR07	pJR01	112	108	2.5	0.5325	118.083	2.41071	1.8
	pJR07	97	105				2.70619
10 - pJR02 + pJR07	pJR02	103	108	2.5	0.5325	117.872	2.62136	1.8
	pJR07	97	105				2.70619
11 - pJR03 + pJR07	pJR03	103	114	2.5	0.5475	117.727	2.76699	1.8
	pJR07	97	105				2.70619
12 - pJR04 + pJR07	pJR04	205	112	2.5	0.5425	119.128	1.36585	1.8
	pJR07	97	105				2.70619
13 - pJR05 + pJR07	pJR05	64	105	2.5	0.525	116.392	4.10156	1.8
	pJR07	97	105				2.70619
14 - pRD161 + pJR07	pRD161	236	108	2.5	0.5325	119.35	1.14407	1.8
	pJR07	97	105				2.70619
15 - pRD162 + pJR07	pRD162	48	112	2.5	0.5425	114.66	5.83333	1.8
	pJR07	97	105				2.70619
16 - pRD116 + pJR07	pRD116	166	102	2.5	0.5175	118.958	1.53614	1.8
	pJR07	97	105				2.70619
17 - pJR01 + pJR08	pJR01	112	108	2.5	0.5325	118.487	2.41071	1.8
	pJR08	114	105				2.30263
19 - pJR02 + pJR08	pJR02	103	108	2.5	0.5325	118.276	2.62136	1.8
	pJR08	114	105				2.30263
20 - pJR03 + pJR08	pJR03	103	114	2.5	0.5475	118.13	2.76699	1.8
	pJR08	114	105				2.30263
21 - pJR04 + pJR08	pJR04	205	112	2.5	0.5425	119.532	1.36585	1.8
	pJR08	114	105				2.30263
22- pJR05 + pJR08	pJR05	64	105	2.5	0.525	116.796	4.10156	1.8
	pJR08	114	105				2.30263
23 - pRD161 + pJR08	pRD161	236	108	2.5	0.5325	119.753	1.14407	1.8
	pJR08	114	105				2.30263
24 - pRD162 + pJR08	pRD162	48	112	2.5	0.5425	115.064	5.83333	1.8
	pJR08	114	105				2.30263
25 - pRD116 + pJR08	pRD116	166	102	2.5	0.5175	119.361	1.53614	1.8
	pJR08	114	105				2.30263
26 - pRD116 (Comp.)	pRD116	166	102	2.5	0.38	120.868	1.53614	1.8
	pRD112	157	50				0.796178
27 - pRD01 (Comp.)	pRD01	200	99	2.5	0.3725	121.166	1.2375	1.8
	pRD112	157	50				0.796178

## Sheet: Figure 1b2b,Sup1 CHOK1 Repeat 1
Parameters
Plate type			24-well
Cell Types			CHO-K1
Cells/Well			80K
Method			TransIT-X2
DNA per well (pmol)			0.12
Optimem (µL)			50
Transfection reagent (µL per 0.08pmol DNA)			0.968
DNA Mix	Plasmid	Conc miniprep (ng/µL)	ng/Well	Wells	Total DNA (ug)	Optimem (uL)	Add DNA (µL)	TransIT-X2 (uL) fixed
1 - pJR01+ pJR06	pJR01	109	161.772	2.5	0.788837	113.137	3.71036	3.63
	pJR06	85	153.763				4.52244
2 - pJR02 + pJR06	pJR02	82	161.772	2.5	0.788837	111.915	4.93206	3.63
	pJR06	85	153.763				4.52244
3 - pJR03 + pRD06	pJR03	123	170.448	2.5	0.810527	113.383	3.46439	3.63
	pJR06	85	153.763				4.52244
4 - pJR04 + pJR06	pJR04	107	157.434	2.5	0.777992	113.169	3.67836	3.63
	pJR06	85	153.763				4.52244
5 - pJR05 + pJR06	pJR05	177	157.434	2.5	0.777992	114.624	2.22364	3.63
	pJR06	85	153.763				4.52244
6 - pRD161 + pJR06	pRD161	99	162.55	2.5	0.790783	112.743	4.10481	3.63
	pJR06	85	153.763				4.52244
7 - pRD162 + pJR06	pRD162	320	167.556	2.5	0.803297	115.539	1.30903	3.63
	pJR06	85	153.763				4.52244
8 - pRD116 + pJR06	pRD116	122	152.984	2.5	0.766868	113.713	3.13492	3.63
	pJR06	85	153.763				4.52244
9 - pRD112 + pJR06	pRD112	121	75.2326	2.5	0.572489	115.293	1.55439	3.63
	pJR06	85	153.763				4.52244
10 - pJR01 + pJR07	pJR01	109	161.772	2.5	0.799033	115.636	3.71036	3.63
	pJR07	195	157.842				2.02361
11 - pJR02 + pJR07	pJR02	82	161.772	2.5	0.799033	114.414	4.93206	3.63
	pJR07	195	157.842				2.02361
12 - pJR03 + pJR07	pJR03	123	170.448	2.5	0.820723	115.882	3.46439	3.63
	pJR07	195	157.842				2.02361
13 - pJR04 + pJR07	pJR04	107	157.434	2.5	0.788188	115.668	3.67836	3.63
	pJR07	195	157.842				2.02361
14 - pJR05 + pJR07	pJR05	177	157.434	2.5	0.788188	117.123	2.22364	3.63
	pJR07	195	157.842				2.02361
15 - pRD161 + pJR07	pRD161	99	162.55	2.5	0.80098	115.242	4.10481	3.63
	pJR07	195	157.842				2.02361
16 - pRD162 + pJR07	pRD162	320	167.556	2.5	0.813493	118.037	1.30903	3.63
	pJR07	195	157.842				2.02361
17 - pRD116 + pJR07	pRD116	122	152.984	2.5	0.777065	116.211	3.13492	3.63
	pJR07	195	157.842				2.02361
18 - pRD112 + pJR07	pRD112	121	75.2326	2.5	0.582685	116.195	1.55439	3.63
	pJR07	195	157.842				3.62022
19 - pJR01 + pJR08	pJR01	109	161.772	2.5	0.799126	115.063	3.71036	3.63
	pJR08	152	157.879				2.59669
20 - pJR02 + pJR08	pJR02	82	161.772	2.5	0.799126	113.841	4.93206	3.63
	pJR08	152	157.879				2.59669
21 - pJR03 + pJR08	pJR03	123	170.448	2.5	0.820816	115.309	3.46439	3.63
	pJR08	152	157.879				2.59669
22 - pJR04 + pJR08	pJR04	107	157.434	2.5	0.788281	115.095	3.67836	3.63
	pJR08	152	157.879				2.59669
23- pJR05 + pJR08	pJR05	177	157.434	2.5	0.788281	116.55	2.22364	3.63
	pJR08	152	157.879				2.59669
24 - pRD161 + pJR08	pRD161	99	162.55	2.5	0.801072	114.669	4.10481	3.63
	pJR08	152	157.879				2.59669
25 - pRD162 + pJR08	pRD162	320	167.556	2.5	0.813586	117.464	1.30903	3.63
	pJR08	152	157.879				2.59669
26 - pRD116 + pJR08	pRD116	122	152.984	2.5	0.777157	115.638	3.13492	3.63
	pJR08	152	157.879				2.59669
27 - pRD112 + pJR08	pRD112	121	75.2326	2.5	0.582778	117.219	1.55439	3.63
	pJR08	152	157.879				2.59669

## Sheet: Figure 1b2b,Sup1 CHOK1 Repeat 2
Parameters
Plate type			24-well
Cell Types			CHO-K1
Cells/Well			80K
Method			TransIT-X2
DNA per well (pmol)			0.12
Optimem (µL)			50
Transfection reagent (µL per 0.08pmol DNA)			0.968
DNA Mix	Plasmid	Conc miniprep (ng/µL)	ng/Well	Wells	Total DNA (ug)	Optimem (uL)	Add DNA (µL)	TransIT-X2 (uL) fixed
1 - pJR01+ pJR06	pJR01	124	161.772	2.5	0.788837	114.019	3.26153	3.63
	pJR06	94	153.763				4.08944
2 - pJR02 + pJR06	pJR02	94	161.772	2.5	0.788837	112.978	4.30244	3.63
	pJR06	94	153.763				4.08944
3 - pJR03 + pRD06	pJR03	237	170.448	2.5	0.810527	115.483	1.79797	3.63
	pJR06	94	153.763				4.08944
4 - pJR04 + pJR06	pJR04	99	157.434	2.5	0.777992	113.305	3.9756	3.63
	pJR06	94	153.763				4.08944
5 - pJR05 + pJR06	pJR05	230	157.434	2.5	0.777992	115.569	1.71124	3.63
	pJR06	94	153.763				4.08944
6 - pRD161 + pJR06	pRD161	183	162.55	2.5	0.790783	115.06	2.22063	3.63
	pJR06	94	153.763				4.08944
7 - pRD162 + pJR06	pRD162	70	167.556	2.5	0.803297	111.296	5.98414	3.63
	pJR06	94	153.763				4.08944
8 - pRD116 + pJR06	pRD116	256	152.984	2.5	0.766868	115.787	1.49399	3.63
	pJR06	94	153.763				4.08944
9 - pRD112 + pJR06	pRD112	163	75.2326	2.5	0.572489	116.127	1.15387	3.63
	pJR06	94	153.763				4.08944
10 - pJR01 + pJR07	pJR01	124	161.772	2.5	0.799033	116.422	3.26153	3.63
	pJR07	234	157.842				1.68634
11 - pJR02 + pJR07	pJR02	94	161.772	2.5	0.799033	115.381	4.30244	3.63
	pJR07	234	157.842				1.68634
12 - pJR03 + pJR07	pJR03	237	170.448	2.5	0.820723	117.886	1.79797	3.63
	pJR07	234	157.842				1.68634
13 - pJR04 + pJR07	pJR04	99	157.434	2.5	0.788188	115.708	3.9756	3.63
	pJR07	234	157.842				1.68634
14 - pJR05 + pJR07	pJR05	230	157.434	2.5	0.788188	117.972	1.71124	3.63
	pJR07	234	157.842				1.68634
15 - pRD161 + pJR07	pRD161	183	162.55	2.5	0.80098	117.463	2.22063	3.63
	pJR07	234	157.842				1.68634
16 - pRD162 + pJR07	pRD162	70	167.556	2.5	0.813493	113.7	5.98414	3.63
	pJR07	234	157.842				1.68634
17 - pRD116 + pJR07	pRD116	256	152.984	2.5	0.777065	118.19	1.49399	3.63
	pJR07	234	157.842				1.68634
18 - pRD112 + pJR07	pRD112	163	75.2326	2.5	0.582685	117.034	1.15387	3.63
	pJR07	234	157.842				3.18229
19 - pJR01 + pJR08	pJR01	124	161.772	2.5	0.799126	115.512	3.26153	3.63
	pJR08	152	157.879				2.59669
20 - pJR02 + pJR08	pJR02	94	161.772	2.5	0.799126	114.471	4.30244	3.63
	pJR08	152	157.879				2.59669
21 - pJR03 + pJR08	pJR03	237	170.448	2.5	0.820816	116.975	1.79797	3.63
	pJR08	152	157.879				2.59669
22 - pJR04 + pJR08	pJR04	99	157.434	2.5	0.788281	114.798	3.9756	3.63
	pJR08	152	157.879				2.59669
23- pJR05 + pJR08	pJR05	230	157.434	2.5	0.788281	117.062	1.71124	3.63
	pJR08	152	157.879				2.59669
24 - pRD161 + pJR08	pRD161	183	162.55	2.5	0.801072	116.553	2.22063	3.63
	pJR08	152	157.879				2.59669
25 - pRD162 + pJR08	pRD162	70	167.556	2.5	0.813586	112.789	5.98414	3.63
	pJR08	152	157.879				2.59669
26 - pRD116 + pJR08	pRD116	256	152.984	2.5	0.777157	117.279	1.49399	3.63
	pJR08	152	157.879				2.59669
27 - pRD112 + pJR08	pRD112	163	75.2326	2.5	0.582778	117.619	1.15387	3.63
	pJR08	152	157.879				2.59669
28 - pJR01 + pRD112	pJR01	124	161.772	2.5	0.592511	116.955	3.26153	3.63
	pRD112	163	75.2326				1.15387

## Sheet: Figure 1b2b,Sup1 CHOK1 Repeat 3
Parameters
Plate type			24-well
Cell Types			CHO-K1
Cells/Well			80K
Method			TransIT-X2
DNA per well (pmol)			0.12
Optimem (µL)			50
Transfection reagent (µL per 0.08pmol DNA)			0.968
DNA Mix	Plasmid	Conc miniprep (ng/µL)	ng/Well	Wells	Total DNA (ug)	Optimem (uL)	Add DNA (µL)	TransIT-X2 (uL) fixed
1 - pJR01+ pJR06	pJR01	127	161.772	2.5	0.788837	114.139	3.18448	3.63
	pJR06	95	153.763				4.04639
2 - pJR02 + pJR06	pJR02	96	161.772	2.5	0.788837	113.111	4.21281	3.63
	pJR06	95	153.763				4.04639
3 - pJR03 + pRD06	pJR03	240	170.448	2.5	0.810527	115.548	1.7755	3.63
	pJR06	95	153.763				4.04639
4 - pJR04 + pJR06	pJR04	131	157.434	2.5	0.777992	114.319	3.00446	3.63
	pJR06	95	153.763				4.04639
5 - pJR05 + pJR06	pJR05	238	157.434	2.5	0.777992	115.67	1.65371	3.63
	pJR06	95	153.763				4.04639
6 - pRD161 + pJR06	pRD161	180	162.55	2.5	0.790783	115.066	2.25764	3.63
	pJR06	95	153.763				4.04639
7 - pRD162 + pJR06	pRD162	70	167.556	2.5	0.803297	111.339	5.98414	3.63
	pJR06	95	153.763				4.04639
8 - pRD116 + pJR06	pRD116	269	152.984	2.5	0.766868	115.902	1.42179	3.63
	pJR06	95	153.763				4.04639
9 - pRD112 + pJR06	pRD112	160	75.2326	2.5	0.572489	116.148	1.17551	3.63
	pJR06	95	153.763				4.04639
10 - pJR01 + pJR07	pJR01	127	161.772	2.5	0.799033	116.432	3.18448	3.63
	pJR07	225	157.842				1.75379
11 - pJR02 + pJR07	pJR02	96	161.772	2.5	0.799033	115.403	4.21281	3.63
	pJR07	225	157.842				1.75379
12 - pJR03 + pJR07	pJR03	240	170.448	2.5	0.820723	117.841	1.7755	3.63
	pJR07	225	157.842				1.75379
13 - pJR04 + pJR07	pJR04	131	157.434	2.5	0.788188	116.612	3.00446	3.63
	pJR07	225	157.842				1.75379
14 - pJR05 + pJR07	pJR05	238	157.434	2.5	0.788188	117.962	1.65371	3.63
	pJR07	225	157.842				1.75379
15 - pRD161 + pJR07	pRD161	180	162.55	2.5	0.80098	117.359	2.25764	3.63
	pJR07	225	157.842				1.75379
16 - pRD162 + pJR07	pRD162	70	167.556	2.5	0.813493	113.632	5.98414	3.63
	pJR07	225	157.842				1.75379
17 - pRD116 + pJR07	pRD116	269	152.984	2.5	0.777065	118.194	1.42179	3.63
	pJR07	225	157.842				1.75379
18 - pRD112 + pJR07	pRD112	160	75.2326	2.5	0.582685	117.087	1.17551	3.63
	pJR07	225	157.842				3.10712
19 - pJR01 + pJR08	pJR01	127	161.772	2.5	0.799126	115.554	3.18448	3.63
	pJR08	150	157.879				2.63131
20 - pJR02 + pJR08	pJR02	96	161.772	2.5	0.799126	114.526	4.21281	3.63
	pJR08	150	157.879				2.63131
21 - pJR03 + pJR08	pJR03	240	170.448	2.5	0.820816	116.963	1.7755	3.63
	pJR08	150	157.879				2.63131
22 - pJR04 + pJR08	pJR04	131	157.434	2.5	0.788281	115.734	3.00446	3.63
	pJR08	150	157.879				2.63131
23- pJR05 + pJR08	pJR05	238	157.434	2.5	0.788281	117.085	1.65371	3.63
	pJR08	150	157.879				2.63131
24 - pRD161 + pJR08	pRD161	180	162.55	2.5	0.801072	116.481	2.25764	3.63
	pJR08	150	157.879				2.63131
25 - pRD162 + pJR08	pRD162	70	167.556	2.5	0.813586	112.755	5.98414	3.63
	pJR08	150	157.879				2.63131
26 - pRD116 + pJR08	pRD116	269	152.984	2.5	0.777157	117.317	1.42179	3.63
	pJR08	150	157.879				2.63131
27 - pRD112 + pJR08	pRD112	160	75.2326	2.5	0.582778	117.563	1.17551	3.63
	pJR08	150	157.879				2.63131
TOTAL

## Sheet: Figure 3b,dsup6 HEK293T Repeat1
Parameters
Plate type			24-well
Cell Types			HEK293T
Cells/Well			100k
Method			xTREME GENE HP
DNA per well (pmol)			0.08
Optimem (µL)			50
xTREME GENE HP (µL per 0.08pmol DNA)			0.72
DNA Mix	Plasmid	Conc miniprep (ng/µL)	ng/Well	Wells	Total DNA (ug)	Optimem (uL)	Add DNA (µL)	xTREME (uL) fixed
1 - pJR08 + pAY15	pJR08	168	105	4.5	1.638	216.012	2.8125	3.24
	pAY15	397	259				2.93577
2 - pJR08 + pSC1-DD	pJR08	168	105	4.5	1.125	215.927	2.8125	3.24
	pSC1-DD	216	145				3.02083
3 - pRD116 + pJR112	pJR112	259	50	2.5	0.38	121.449	0.482625	1.8
	pJR116	201	102				1.26866
4 - pRD01 + pJR112	pJR01	200	99	2.5	0.3725	121.48	1.2375	1.8
	pJR112	259	50				0.482625

## Sheet: Figure 3b,dsup6HEK293T Repeat 2
Parameters
Plate type			24-well
Cell Types			HEK293T
Cells/Well			100k
Method			xTREME GENE HP
DNA per well (pmol)			0.08
Optimem (µL)			50
xTREME GENE HP (µL per 0.08pmol DNA)			0.72
DNA Mix	Plasmid	Conc miniprep (ng/µL)	ng/Well	Wells	Total DNA (ug)	Optimem (uL)	Add DNA (µL)	xTREME (uL) fixed
1 - pJR08 + pAY15	pJR08	168	105	4.5	1.638	216.012	2.8125	3.24
	pAY15	397	259				2.93577
2 - pJR08 + pSC1-DD	pJR08	168	105	4.5	1.125	215.927	2.8125	3.24
	pSC1-DD	216	145				3.02083
3 - pRD116 + pJR112	pJR112	259	50	2.5	0.38	121.449	0.482625	1.8
	pJR116	201	102				1.26866
4 - pRD01 + pJR112	pJR01	200	99	2.5	0.3725	121.48	1.2375	1.8
	pJR112	259	50				0.482625

## Sheet: Figure 3b,dsup6 HEK293T Repeat3
Parameters
Plate type			24-well
Cell Types			HEK293T
Cells/Well			100k
Method			xTREME GENE HP
DNA per well (pmol)			0.08
Optimem (µL)			50
xTREME GENE HP (µL per 0.08pmol DNA)			0.72
DNA Mix	Plasmid	Conc miniprep (ng/µL)	ng/Well	Wells	Total DNA (ug)	Optimem (uL)	Add DNA (µL)	xTREME (uL) fixed
1 - pJR08 + pAY15	pJR08	168	105	4.5	1.638	216.012	2.8125	3.24
	pAY15	397	259				2.93577
2 - pJR08 + pSC1-DD	pJR08	168	105	4.5	1.125	215.927	2.8125	3.24
	pSC1-DD	216	145				3.02083
3 - pRD116 + pJR112	pJR112	259	50	2.5	0.38	121.449	0.482625	1.8
	pJR116	201	102				1.26866
4 - pRD01 + pJR112	pJR01	200	99	2.5	0.3725	121.48	1.2375	1.8
	pJR112	259	50				0.482625

## Sheet: Figure 3b,d CHOK1 Repeat 1
Parameters
Plate type			24-well
Cell Types			CHO-K1
Cells/Well			80K
Method			TransIT-X2
DNA per well (pmol)			0.12
Optimem (µL)			50
Transfection reagent (µL per 0.08pmol DNA)			0.968
DNA Mix	Plasmid	Conc miniprep (ng/µL)	ng/Well	Wells	Total DNA (ug)	Optimem (uL)	Add DNA (µL)	TransIT-X2 (uL) fixed
1 - pJR08 + pAY15	pJR08	168	105	4.5	1.638	212.718	2.8125	6.534
	pAY15	397	259				2.93577
2 - pJR08 + pSC1-DD	pJR08	168	105	4.5	1.125	212.633	2.8125	6.534
	pSC1-DD	216	145				3.02083
3 - pRD116 + pJR112	pJR112	259	50	2.5	0.38	119.619	0.482625	3.63
	pJR116	201	102				1.26866
4 - pRD01 + pJR112	pJR01	200	99	2.5	0.3725	119.65	1.2375	3.63
	pJR112	259	50				0.482625
TOTAL

[truncated: 14 more sheets: Figure 3b,d CHOK1 Repeat 2, Figure 3b,d CHOK1 Repeat 3, Figure 4d Supp4 Repeat 1, Figure 4d Supp4 Repeat 2, Figure 4d Supp4 Repeat 3, Figure 4f Repeat 1, Figure 4f Repeat 2, Figure 4f Repeat 3, Figure S2b Repeat 1, Figure S2b Repeat 2, Figure S2b Repeat 3, Figure S3b Repeat 1, Figure S3b Repeat 2, Figure S3b Repeat 3]
