# Supplementary material for: Degradation bottlenecks and resource competition in transiently and stably engineered mammalian cells
Source: Nat Commun. 2025 Jan 2;16:328. doi: 10.1038/s41467-024-55311-w (PMC11696530; doi:10.1038/s41467-024-55311-w)
Supplement: Supplementary file 7 — Source data [file 41467_2024_55311_MOESM7_ESM.zip]

Archive with 3 entries (2 files):
- Source Data file/Source Data file/
- Source Data file/Source Data file/Plasmid maps.zip
- Source Data file/Source Data.xlsx
