# Supplementary material for: Degradation bottlenecks and resource competition in transiently and stably engineered mammalian cells
Source: Nat Commun. 2025 Jan 2;16:328. doi: 10.1038/s41467-024-55311-w (PMC11696530; doi:10.1038/s41467-024-55311-w)
Supplement: Supplementary file 7 — Source data [file 41467_2024_55311_MOESM7_ESM.zip › Source Data file/Source Data.xlsx]

## Sheet: Figure 1b Proof of Concept
Samples HEK	EGFP1	EGFP2	EGFP3	EGFP4	EGFP5	EGFP6	mKate1	mKate2	mKate3	mKate4	mKate5	mKate6	mean EGFP hek	mean mKate hek	std EGFP hek	std mKate hek			P value				Samples CHO	EGFP1	EGFP2	EGFP3	EGFP4	EGFP5	EGFP6	mKate1	mKate2	mKate3	mKate4	mKate5	mKate6	mean EGFP cho	mean mKate cho	std EGFP cho	std mKate cho			P value
EGFP	1654	272	1387	2164	239	1684	125	74.6	70.7	145	65.6	70.4	1233.33	91.8833	728.317	31.1392			EGFP	mKate			EGFP	2479	2356	1603	1537	1583	1451	13.9	14.9	19.1	20.3	14.1	14.5	1834.83	16.1333	416.286	2.56493			eGFP	mKate
EGFP-MODCPEST	262	544	421	142	474	359	163	398	235	94.1	400	219	367	251.517	133.796	113.615		EGFP vs. EGFP-MODCPEST	0.0257729	0.0126767			EGFP-MODCPEST	1007	1198	683	683	583	583	45.4	48.3	61.6	61.6	48.7	48.7	789.5	52.3833	231.714	6.61398		EGFP vs. EGFP-MODCPEST	0.00061744	4.62447e-07
																			Degradation Capacity	STD																						Degradation Capacity	STD
																		EGFP-MODCPEST	0.365317	0.165021																					EGFP-MODCPEST	0.307986	0.0388867
																		EGFP	1	0.451719																					EGFP	1	0.126261

## Sheet: Figure 1b2 Proof of Concept
Samples HEK	EGFP1	EGFP2	EGFP3	EGFP4	EGFP5	EGFP6	mKate1	mKate2	mKate3	mKate4	mKate5	mKate6	mean eGFP hek	mean mKate hek	std eGFP hek	std mKate hek			P value				Samples CHO	EGFP1	EGFP2	EGFP3	EGFP4	EGFP5	EGFP6	mKate1	mKate2	mKate3	mKate4	mKate5	mKate6	mean eGFP cho	mean mKate cho	std eGFP cho	std mKate cho			P value
EGFP	1374	459	1056	1014	708	813	2391	1005	968	1817	1805	772	904	1459.67	288.913	582.476			EGFP	mKate			EGFP	1511	1372	1045	907	1396	1301	377	373	298	290	243	228	1255.33	301.5	210.723	57.4188			eGFP	mKate
EGFP-MODCPEST	129	162	372	164	151	366	1726	1104	1945	2201	1088	2155	224	1703.17	103.171	456.148		EGFP vs. EGFP-MODCPEST	0.000573102	0.478665			EGFP-MODCPEST	908	878	389	420	472	515	435	428	292	312	245	274	597	331	213.16	73.8828		EGFP vs. EGFP-MODCPEST	0.000612773	0.496926
																			Degradation Capacity	STD																						Degradation Capacity	STD
																		EGFP-MODCPEST	1.16682	0.465616																					EGFP-MODCPEST	1.09784	0.209078
																		EGFP	1	0.267824																					EGFP	1	0.223211

## Sheet: Figure 2b PEST-Monitor
																			P Value																							P Value
Samples HEK	EGFP1	EGFP2	EGFP3	EGFP4	EGFP5	EGFP6	mKate1	mKate2	mKate3	mKate4	mKate5	mKate6	mean EGFP hek	mean mKate hek	std EGFP hek	std mKate hek			EGFP	mKate			Samples CHO	EGFP1	EGFP2	EGFP3	EGFP4	EGFP5	EGFP6	mKate1	mKate2	mKate3	mKate4	mKate5	mKate6	mean EGFP cho	mean mKate cho	std EGFP cho	std mKate cho			EGFP	mKate
EGFP	1654	272	1387	2164	239	1684	125	74.6	70.7	145	65.6	70.4	1233.33	91.8833	728.317	31.1392		UbR-EGFP	0.00730521	0.311186			EGFP	2479	2356	1603	1537	1583	1451	13.9	14.9	19.1	20.3	14.1	14.5	1834.83	16.1333	416.286	2.56493		UbR-EGFP	4.85983e-06	0.00413025
UbR-EGFP	95.8	167	157	96.9	168	153	86.8	219	74.3	91.1	223	68.2	139.617	127.067	31.0413	66.8575		UbM-EGFP	0.00860637	0.274465			UbR-EGFP	203	249	119	107	177	208	10.5	10.9	12.9	12.6	10.6	12.1	177.167	11.6	50.1412	0.969536		UbM-EGFP	0.00114893	0.00937704
UbM-EGFP	412	115	32.3	227	114	28.3	105	90.8	22	75.4	93.9	21.3	154.767	68.0667	132.679	33.9393		2xUbAV-EGFP	0.00553785	0.261352			UbM-EGFP	1161	1037	807	830	872	1041	11.1	10.8	13	12.6	12.5	13.3	958	12.2167	129.692	0.937046		2xUbAV-EGFP	3.27868e-06	0.0005271
2xUbAV-EGFP	97.4	140	59.4	52.5	108	56.8	142	268	62.1	76.3	224	58.6	85.6833	138.5	32.1761	81.8358		EGFP-PEST	0.00446245	0.449027			2xUbAV-EGFP	155	157	61	66.4	95.1	115	10.2	10	10.9	10.8	9.54	10.3	108.25	10.29	38.22	0.463141		EGFP-PEST	1.252e-05	1.08078e-07
EGFP-PEST	41.3	40.7	57.6	35.2	36.4	55.2	82.1	94.5	80.2	71.4	72.4	82.9	44.4	80.5833	8.78275	7.66799		EGFP-MODCPEST	0.0257729	0.0126767			EGFP-PEST	417	477	219	208	291	272	41.5	43	48.6	44.9	53.4	52.6	314	47.3333	99.7764	4.56204		EGFP-MODCPEST	0.00061744	4.62447e-07
EGFP-MODCPEST	262	544	421	142	474	359	163	398	235	94.1	400	219	367	251.517	133.796	113.615		UbVR-EGFP	0.00413043	0.299399			EGFP-MODCPEST	1007	1198	683	683	583	583	45.4	48.3	61.6	61.6	48.7	48.7	789.5	52.3833	231.714	6.61398		UbVR-EGFP	3.1809e-06	0.014213
UbVR-EGFP	34.1	16.2	41.4	27.2	16.9	39	134	122	85.1	103	140	80.7	29.1333	110.8	9.94278	22.8898		UbVR-EGFP-PEST	0.00378201	0.523145			UbVR-EGFP	134	144	54.6	55.3	108	124	11.4	12.5	13.4	13.7	12.4	12.1	103.317	12.5833	35.8823	0.773341		UbVR-EGFP-PEST	2.42912e-06	0.0001848
UbVR-EGFP-PEST	9.83	9.36	16	10.2	9.33	16.1	73.9	88.1	85.4	74.6	81.3	91.5	11.8033	82.4667	3.01732	6.56472							UbVR-EGFP-PEST	108	80.3	26.5	27.1	36.9	38.3	31.3	27.4	22.4	23.5	26	25.6	52.85	26.0333	30.601	2.86977
																			Degradation Capacity	STD																						Degradation Capacity	STD
																		EGFP	1	0.338899																					EGFP	1	0.158984
																		UbR-EGFP	0.723111	0.380473																					UbR-EGFP	1.3908	0.116244
																		UbM-EGFP	1.3499	0.673087																					UbM-EGFP	1.3206	0.101293
																		2xUbAV-EGFP	0.663418	0.391995																					2xUbAV-EGFP	1.56787	0.0705679
																		EGFP-PEST	1.14023	0.1085																					EGFP-PEST	0.340845	0.032851
																		EGFP-MODCPEST	0.365317	0.165021																					EGFP-MODCPEST	0.307986	0.0388867
																		UbVR-EGFP	0.829272	0.171317																					UbVR-EGFP	1.28212	0.0787959
																		UbVR-EGFP-PEST	1.11419	0.0886944																					UbVR-EGFP-PEST	0.619718	0.0683142

## Sheet: Figure 2c UbR-Monitor
																			P Value																							P Value
Samples HEK	EGFP1	EGFP2	EGFP3	EGFP4	EGFP5	EGFP6	mKate1	mKate2	mKate3	mKate4	mKate5	mKate6	mean EGFP hek	mean mKate hek	std EGFP hek	std mKate hek			EGFP	mKate			Samples CHO	EGFP1	EGFP2	EGFP3	EGFP4	EGFP5	EGFP6	mKate1	mKate2	mKate3	mKate4	mKate5	mKate6	mean EGFP cho	mean mKate cho	std EGFP cho	std mKate cho			EGFP	mKate
EGFP	1002	415	426	652	354	330	105	55.9	67.1	77.7	53.7	48	529.833	67.9	235.473	19.2126		UbR-EGFP	0.0710943	0.0446076			EGFP	1155	1240	661	737	1643	1890	27.5	28.1	26.2	30.4	19	20.4	1221	25.2667	443.136	4.14715		UbR-EGFP	0.000282443	0.216237
UbR-EGFP	89.3	506	183	91.2	505	211	75.1	333	133	76.5	328	141	264.25	181.1	176.255	108.591		UbM-EGFP	0.74211	0.0233136			UbR-EGFP	213	196	52.4	46.6	150	125	42.4	37.4	26.5	24.1	27.6	23	130.5	30.1667	64.0908	7.18996		UbM-EGFP	0.0104198	0.0954238
UbM-EGFP	359	824	275	363	783	275	111	162	78.8	107	151	73.2	479.833	113.833	231.849	33.2529		2xUbAV-EGFP	0.00128026	0.000248651			UbM-EGFP	740	597	354	312	689	646	26.7	23.8	20.5	19.2	18.4	16.2	556.333	20.8	164.147	3.49714		2xUbAV-EGFP	0.000155377	0.189402
2xUbAV-EGFP	64.1	52.8	70.2	66.4	53.1	73.7	126	119	171	165	123	184	63.3833	148	7.96103	26.0256		EGFP-PEST	0.00174371	0.324339			2xUbAV-EGFP	93.5	67.9	23.2	22	63.5	54	31.5	24.8	17.6	17.6	17.6	16.6	54.0167	20.95	25.2202	5.45764		EGFP-PEST	0.00119193	0.0213598
EGFP-PEST	69.8	136	33.9	89.1	112	29.6	60.1	166	46.5	81.8	175	40.2	78.4	94.9333	38.7231	55.0583		EGFP-MODCPEST	0.0342537	0.0316939			EGFP-PEST	372		91.2	86.4	171	169	65.9		38.2	36	34.3	33.8	177.92	41.64	103.625	12.2273		EGFP-MODCPEST	0.00341739	0.334259
EGFP-MODCPEST	368	271	189	340	217	171	99.4	91.2	86.9	125	86.9	79.9	259.333	94.8833	74.1545	14.6796		UbVR-EGFP	0.00109513	0.0415674			EGFP-MODCPEST	466	515	128	133	511	625	37.8	37.9	25.3	24.5	22.1	25	396.333	28.7667	193.958	6.50478		UbVR-EGFP	0.000169162	0.301592
UbVR-EGFP	45.4	78.3	40.4	35.7	66.1	46.4	104	226	82.4	88.4	192	90.2	52.05	130.5	15.0867	56.7375		UbVR-EGFP-PEST	0.000623364	0.770938			UbVR-EGFP	84.4	91	23.8	23.6	76.5	94.7	30.2	31.1	27.6	28.6	22.7	26	65.6667	27.7	30.2088	2.78448		UbVR-EGFP-PEST	0.00013926	0.00755761
UbVR-EGFP-PEST	13.4	10.9	19.8	11.5	10	17.2	63.3	59.5	104	58.9	53.9	89.2	13.8	71.4667	3.55575	18.481							UbVR-EGFP-PEST	56.9	57.9	20.3	26.1	34.2	39.5	41.6	39.6	42.8	55.3	28	31.3	39.15	39.7667	14.2412	8.79406
																			Degradation Capacity	STD
																		EGFP	1	0.282954																						Degradation Capacity	STD
																		UbR-EGFP	0.374931	0.224816																					EGFP	1	0.164135
																		UbM-EGFP	0.596486	0.174245																					UbR-EGFP	0.837569	0.199627
																		2xUbAV-EGFP	0.458784	0.0806766																					UbM-EGFP	1.21474	0.204237
																		EGFP-PEST	0.715239	0.414816																					2xUbAV-EGFP	1.20605	0.314185
																		EGFP-MODCPEST	0.715616	0.110715																					EGFP-PEST	0.606788	0.178179
																		UbVR-EGFP	0.520307	0.226214																					EGFP-MODCPEST	0.878331	0.19861
																		UbVR-EGFP-PEST	0.950093	0.245691																					UbVR-EGFP	0.912154	0.0916923
																																									UbVR-EGFP-PEST	0.635373	0.140507

## Sheet: Figure 2d UbVR-Monitor 
																			P Value																							P Value
Samples HEK	EGFP1	EGFP2	EGFP3	EGFP4	EGFP5	EGFP6	mKate1	mKate2	mKate3	mKate4	mKate5	mKate6	mean EGFP hek	mean mKate hek	std EGFP hek	std mKate hek			EGFP	mKate			Samples CHO	EGFP1	EGFP2	EGFP3	EGFP4	EGFP5	EGFP6	mKate1	mKate2	mKate3	mKate4	mKate5	mKate6	mean EGFP cho	mean mKate cho	std EGFP cho	std mKate cho			EGFP	mKate
EGFP	1045	193	569	1109	154	601	81	38.9	37.1	87.4	34	38.3	611.833	52.7833	370.088	22.345		UbR-EGFP	0.0146131	0.724499			EGFP	1570	1407	1325	1544	1591	1540	13.9	12.8	11.4	11.8	8.57	8.82	1496.17	11.215	96.5253	1.95064		UbR-EGFP	8.82964e-10	0.24598
UbR-EGFP	163	149	59.5	151	146	54.3	69	73.2	32.5	62	77.8	30.7	120.467	57.5333	45.2814	18.9487		UbM-EGFP	0.046741	0.572752			UbR-EGFP	209		126	123	218	145	11.7		9.95	9.88	8.9	9.04	164.2	9.894	41.0531	0.99823		UbM-EGFP	3.69209e-06	0.115983
UbM-EGFP	316	247	130	296	271	106	59.4	53.9	28.1	56.1	52.9	25.2	227.667	45.9333	80.6901	13.8119		2xUbAV-EGFP	0.00708146	0.123439			UbM-EGFP	989	977	751	754	720	594	10.8	10.5	9.61	9.5	8.7	8.26	797.5	9.56167	141.637	0.899711		2xUbAV-EGFP	2.00793e-11	0.178308
2xUbAV-EGFP	74.9	57.4	12.7	74.1	78.3	14.1	127	117	19.2	138	195	22.8	51.9167	103.167	28.0313	63.1339		EGFP-PEST	0.00541891	0.336388			2xUbAV-EGFP	99.5	101	56.6	50.6	88.1	86.7	14.9	15.9	12.4	11.6	11.4	11.4	80.4167	12.9333	19.7595	1.79969		EGFP-PEST	7.7227e-11	0.00024021
EGFP-PEST	36.7	27.3	11.3	47.5	26.5	11	54.1	41.6	15.9	69.9	39.2	15.8	26.7167	39.4167	13.0172	19.4097		EGFP-MODCPEST	0.0298667	0.501941			EGFP-PEST	270	263	294	252	272	235	19.6	20.4	20.3	18.1	16.5	14.8	264.333	18.2833	18.1904	2.06673		EGFP-MODCPEST	1.20107e-06	0.0410894
EGFP-MODCPEST	193	105	256	217	98.3	252	66.2	57.5	51	74.1	64.6	48.3	186.883	60.2833	63.9187	8.96352		UbVR-EGFP	0.00445452	0.0697207			EGFP-MODCPEST	897	775	484	455	602	499	19.8	18.8	14.4	14.6	11.5	11.7	618.667	15.1333	164.027	3.18939		UbVR-EGFP	2.30211e-11	0.431388
UbVR-EGFP	8.72	5.73	8.37	8.87	5.65	7.95	67.3	121	58.4	82.1	111	58.6	7.54833	83.0667	1.34574	24.7514		UbVR-EGFP-PEST	0.00445452	0.0374995			UbVR-EGFP	126	109	67.4	61.1	73.2	94.3	15.3	14.6	12	11.8	8.96	11	88.5	12.2767	23.4172	2.13979		UbVR-EGFP-PEST	1.56565e-11	0.0393312
UbVR-EGFP-PEST	8.72	5.73	8.37	8.87	5.65	7.95	36.5	10.3	24.3	45.7	9.57	24	7.54833	25.0617	1.34574	13.0153							UbVR-EGFP-PEST	75.4	66.7	25.7	24.3	33.6	33	19.2	19.2	14.2	13.3	12	12.3	43.1167	15.0333	20.2019	3.03022
																			Degradation Capacity	STD																						Degradation Capacity	STD
																		EGFP	1	0.423334																					EGFP	1	0.173931
																		UbR-EGFP	0.917439	0.30216																					UbR-EGFP	1.13352	0.114363
																		UbM-EGFP	1.14913	0.345537																					UbM-EGFP	1.17291	0.110366
																		2xUbAV-EGFP	0.511632	0.313098																					2xUbAV-EGFP	0.867139	0.120664
																		EGFP-PEST	1.33911	0.659412																					EGFP-PEST	0.6134	0.0693383
																		EGFP-MODCPEST	0.875588	0.130191																					EGFP-MODCPEST	0.741079	0.156185
																		UbVR-EGFP	0.635433	0.18934																					UbVR-EGFP	0.913522	0.159225
																		UbVR-EGFP-PEST	2.10614	1.09378																					UbVR-EGFP-PEST	0.746009	0.15037

## Sheet: Figure 3b
Samples HEK	EGFP1	EGFP2	EGFP3	EGFP4	EGFP5	EGFP6	mKate1	mKate2	mKate3	mKate4	mKate5	mKate6	mean EGFP hek	mean mKate hek	std EGFP hek	std mKate hek			P Value				Samples CHO	EGFP1	EGFP2	EGFP3	EGFP4	EGFP5	EGFP6	mKate1	mKate2	mKate3	mKate4	mKate5	mKate6	mean EGFP cho	mean mKate cho	std EGFP cho	std mKate cho			P Value
0μM TMP	55.1	60.4	22.6	62.2	68.3	28.5	122	121	50.1	127	126	64.8	49.5167	101.817	17.4619	31.726		EGFP	0.00681353				0μM TMP	54.9	38.1	41	43.5	36.3	41.1	14.5	16	11.3	13.8	15.9	12.1	42.4833	13.9333	6.01066	1.76887		EGFP	3.10115e-10
0.1μM TMP	352	681	136	950	792	193	115	118	55.8	77.4	109	61	517.333	89.3667	307.509	25.6157		mKate	0.510286				0.1μM TMP	651	592	615	632	495	579	14.8	20	13.7	13.6	18.9	12.7	594	15.6167	50.2726	2.79608		mKate	0.28179

## Sheet: Figure 3d
Samples HEK	EGFP1	EGFP2	EGFP3	EGFP4	EGFP5	EGFP6	mKate1	mKate2	mKate3	mKate4	mKate5	mKate6	mean EGFP hek	mean mKate hek	std EGFP hek	std mKate hek			P Value				Samples CHO	EGFP1	EGFP2	EGFP3	EGFP4	EGFP5	EGFP6	mKate1	mKate2	mKate3	mKate4	mKate5	mKate6	mean EGFP cho	mean mKate cho	std EGFP cho	std mKate cho			P Value
0μM 5-Ph-IAA	117	196	105	87.2	217	109	39.6	125	61.5	31	139	66.3	138.533	77.0667	49.2526	40.8605		EGFP	0.000394828				0μM 5-Ph-IAA	69.3	38.8	43.9	67	42.4	46.1	13.8	20.2	24.1	12.7	18.7	24.4	51.25	18.9833	12.1637	4.53557		EGFP	5.13994e-05
0.1μM 5-Ph-IAA	26.5	27.4	23	20.9	22.7	21.1	43.5	129	48.1	45.2	120	64	23.6	74.9667	2.502	35.7442		mKate	0.932779				0.1μM 5-Ph-IAA	15.7	12.8	14	16.7	12.6	14.3	13.1	18.6	24	13.8	17.6	23.6	14.35	18.45	1.46828	4.24882		mKate	0.851668

## Sheet: Figure 4d Promoters
Samples HEK	EGFP1	EGFP2	EGFP3	EGFP4	EGFP5	EGFP6	mKate1	mKate2	mKate3	mKate4	mKate5	mKate6	mean EGFP hek	mean mKate hek	std EGFP hek	std mKate hek			P Value EGFP		P Value mKate			Capacity	Std
pEmpty	6.73	6.83	6.65		6.77	6.84	4892	5155	8043		8955	8647	6.764	7138.4	0.0697424	1753.53		pEmpty vs. hACTB	8.03586e-05	pEmpty vs. hACTB	0.00179232		pEmpty	1	0.245648
hACTB	22032	26304	17811	20260	10599	12336	3084	3093	4235	4375	2187	2010	18223.7	3164	5430.04	904.733		hACTB vs. pJB	5.39415e-05	hACTB vs. pJB	0.0503134		hACTB	0.443237	0.126742
pJB	2171	2651	1726	2023	1345	1566	1868	1822	2812	2901	1723	1614	1913.67	2123.33	428.429	525.153		pJB vs. SV40	0.00115653	pJB vs. CMVp	0.0479266		pJB	0.297452	0.0735673
SV40p	5374	6755	5005	5230	2823	3227	1940	1408	2932	2747	1452	1302	4735.67	1963.5	1337.69	653.224		SV40p vs. PGKp	0.00792985	CMVp vs. Ubp	0.0222089		SV40p	0.275062	0.0915085
PGKp	7868	7071	8171	7455	6004	5940	895	1086	2168	2168	1261	1488	7084.83	1511	857.24	497.73		PGKp vs. CMVp	0.000339437				PGKp	0.211672	0.0697256
CMVp	40312	29880	39809	39093	17945	17302	1074	1387	1911	2098	1176	1081	30723.5	1454.5	9905.15	405.973							CMVp	0.203757	0.0568717
Ubp	16588	17736	19161	21853			619	603	954	934			18834.5	777.5	1966.69	166.746							Ubp	0.108918	0.023359
EF1αp	21122	24808	44742	54478	13477	17677	312	273	830	638	1137	593	29384	630.5	14971.4	296.382							EF1αp	0.0883251	0.0415194

## Sheet: Figure 4f
Samples HEK	EGFP1	EGFP2	EGFP3	EGFP4	EGFP5	EGFP6	mKate1	mKate2	mKate3	mKate4	mKate5	mKate6	mean EGFP hek	mean mKate hek	std EGFP hek	std mKate hek			P Value EGFP	P Value mKate
UbVR-EGFP	137	225	82.1	160	324	99.3	6082	4588	6161	6165	5075	6766	171.233	5806.17	82.3061	738.305		EGFP vs. UbVR-EGFP	0.000478766	0.00938016
EGFP	1908	2591	1082	969	2348	1081	7323	6793	7772	6128	7285	7301	1663.17	7100.33	651.71	518.808		EGFP vs. UbVR-EGFP	0.000211559	0.00406472
UbVR-EGFP-PEST	22.1	12.6	12.9	20.1	12.4	13.1	9262	7165	8846	11544	9869	10134	15.5333	9470	3.98441	1332.12		EGFP vs. EGFP-PEST	0.00533036	0.000280977
EGFP-PEST	108	377	1049	92.2	521	805	10748	8091	11728	9690	11476	11842	492.033	10595.8	348.707	1337.12
																			Degradation Capacity	STD			EGFP Fold Reduction	STD
																		UbVR-EGFP	1.2229	0.155502		UbVR-EGFP	9.71287	4.66865
																		EGFP	1	0.0730681		EGFP	1	0.391849
																		UbVR-EGFP-PEST	0.749771	0.105468		UbVR-EGFP-PEST	107.071	27.4645
																		EGFP-PEST	0.670106	0.0845626		EGFP-PEST	3.38019	2.39556

## Sheet: Supp Figure 1b
Samples HEK	EGFP1	EGFP2	EGFP3	EGFP4	EGFP5	EGFP6	mKate1	mKate2	mKate3	mKate4	mKate5	mKate6	mean EGFP hek	mean mKate hek	std EGFP hek	std mKate hek			P value				Samples CHO	EGFP1	EGFP2	EGFP3	EGFP4	EGFP5	EGFP6	mKate1	mKate2	mKate3	mKate4	mKate5	mKate6	mean EGFP cho	mean mKate cho	std EGFP cho	std mKate cho			P value
EGFP	1374	459	1056	1014	708	813	2391	1005	968	1817	1805	772	904	1459.67	288.913	582.476			EGFP	mKate			EGFP	1511	1045	1396	1372	907	1301	377	290	373	298	243	228	1255.33	301.5	210.723	57.4188			EGFP	mKate
UbR-EGFP	109	172	138	85.8	142	125	2062	2316	1685	1912	2270	1671	128.633	1986	27.0198	255.158		EGFP vs. UbR-EGFP	0.000136605	0.0939286			UbR-EGFP	222	97.8	185	176	101	153	272	251	207	242	251	168	155.8	231.833	44.7549	34.5032		EGFP vs. UbR-EGFP	4.67516e-07	0.0423751
UbM-EGFP	647	538	291	475	448	207	1674	2778	1034	1447	2550	818	434.333	1716.83	147.218	726.756		EGFP vs. UbM-EGFP	0.0088877	0.550761			UbM-EGFP	876	447	717	959	396	725	229	168	157	260	141	161	686.667	186	205.884	43.0891		EGFP vs. UbM-EGFP	0.00152217	0.0048673
2xUbAV-EGFP	13.6	25.7	37.8	12.6	24.2	31.8	619	877	680	663	1003	608	24.2833	741.667	9.05399	146.921		EGFP vs. 2xUbAV-EGFP	4.70986e-05	0.023387			2xUbAV-EGFP	102	52	65.8	104	55.7	73.4	120	83	59.4	142	95.1	68.9	75.4833	94.7333	20.645	28.6535		EGFP vs. 2xUbAV-EGFP	2.04905e-07	2.90938e-05
EGFP-PEST	102	19.3	60.9	64.3	19.9	73.7	1819	679	773	1245	851	994	56.6833	1060.17	29.3527	384.247		EGFP vs. EGFP-PEST	6.68658e-05	0.22938			EGFP-PEST	342	132	244	305	141	232	420	222	299	345	227	307	232.667	303.333	77.2996	68.0947		EGFP vs. EGFP-PEST	1.33964e-06	0.964197
EGFP-MODCPEST	129	162	372	164	151	366	1726	1104	1945	2201	1088	2155	224	1703.17	103.171	456.148		EGFP vs. EGFP-MODCPEST	0.000573102	0.478665			EGFP-MODCPEST	908	389	472	878	420	515	435	292	245	428	312	274	597	331	213.16	73.8828		EGFP vs. EGFP-MODCPEST	0.000612773	0.496926
UbVR-EGFP	12.9	6.03	29.6	12.3	5.54	33.8	1621	222	1058	2063	255	1150	16.695	1061.5	11.0379	668.218		EGFP vs. UbVR-EGFP	4.39157e-05	0.338882			UbVR-EGFP	87.2	49.3	90.9	89.1	67	94.3	239	296	222	254	277	246	79.6333	255.667	16.1691	24.4586		EGFP vs. UbVR-EGFP	2.08187e-07	0.131597
UbVR-EGFP-PEST	6.56	5.17	17.7	6.64	5.33	15.6	1057	178	827	1074	191	515	9.5	640.333	5.12203	371.457		EGFP vs. UbVR-EGFP-PEST	4.08378e-05	0.0242309			UbVR-EGFP-PEST	53.2	25.2	39.4	58.3	26.2	40.6	171	279	234	169	281	258	40.4833	232	12.3688	46.5116		EGFP vs. UbVR-EGFP-PEST	1.50963e-07	0.0617528
																			Degradation Capacity	STD																						Degradation Capacity	STD
																		EGFP	1	0.399047																					EGFP	1	0.190444
																		UbR	0.734978	0.0944288																					UbR	1.3005	0.193551
																		UbM	0.850209	0.359904																					UbM	1.62097	0.375516
																		2xUbAV	1.96809	0.389871																					2xUbAV	3.18262	0.962631
																		PEST	1.37683	0.499017																					PEST	0.993956	0.223131
																		MODCPEST	0.857031	0.229533																					MODCPEST	0.910876	0.203317
																		UbVR	1.3751	0.865629																					UbVR	1.17927	0.112816
																		UbVR-PEST	2.27954	1.32236																					UbVR-PEST	1.29957	0.260539

[truncated: 11 more sheets: Supp Figure 2b PEST-Monitor, Supp Figure 2c UbR-Monitor, Supp Figure 2d UbVR-Monitor, Supp Figure 3b PEST-Monitor, Supp Figure 3c UbR-Monitor, Supp Figure 3d UbVR-Monitor, Supp Figure 4b, Supp Figure 5a,b, Supp Figure 5a,b Normalisation, Supp Figure 6 Ungated, Supp Figure 6 Gated]
